# Supplementary material for: Systematic evaluation and optimization of the experimental steps in RNA G-quadruplex structure sequencing
Source: Sci Rep. 2019 May 30;9:8091. doi: 10.1038/s41598-019-44541-4 (PMC6542847; doi:10.1038/s41598-019-44541-4)
Supplement: Supplementary file 2 — Supplementary Table 1 [file 41598_2019_44541_MOESM2_ESM.xlsx]

## Sheet: 工作表1
Supplementary Table 1. DNA and RNA oligonucleotides used in this study.
Name of Oligo	Reaction	Length (nt)	Sequence	Modifications
N39rNN3	Dephosphorylation	43	5'-N39rNNNN-3'	5'-OH; 3'-OH
3'-Adapter	3'-RNA Ligation	28	5’­/5rApp/NNNNNNAGATCGGAAGAGCACACGTCTG/3SpC3/­3’	5'-rApp; 3'-SpC3
N40 3'-OH RNA		40	5’-N40-3’	5'-OH; 3'-OH
Pre-miRNA 149 wild-type	Reverse Transcription	130	5’-GGUCUUCGGACCAAGCCGGCGCCCGAGCUCUGGCUCCGUGUCUUCACUCCCGUGCUUGUCCGAGGAGGGAGGGAGGGACGGGGGCUGUGCUGGGGCAGCUGGACAAAUCGCGCUUCGGUGCGGUUCAUCG-3’	5'-OH; 3'-OH
Reverse Transcription Primer (Cy5)		18	5’-/Cy5/GAACCGCACCGAAGCGCG-3’	5'-Cy5; 3'-OH
Library reverse transcription primer	Revere Transcription	22	5'-CAGACGTGTGCTCTTCCGATCT-3'	5'-OH; 3'-OH
N60 ssDNA	5'-ssDNA Ligation	60	5'-N60-3'	5'-OH; 3'-OH
5'-Adapter		44	5’-/5Phos/AGATCGGAAGAGCGTCGTGTAGCTCTTCCGATCTN10/3SpC3/-3’	5'-P; 3'-SpC3
Forward Primer	PCR Amplification	58	5’-AATGATACGGCGACCACCGAGATCTACACTCTTTCCCTACACGACGCTCTTCCGATCT-3’	5'-OH; 3'-OH
Reverse Primer		58+6	5’-CAAGCAGAAGACGGCATACGAGAT-(6 nt index_seq)-GTGACTGGAGTTCAGACGTGTGCTCTTCCGATCT-3’	5'-OH; 3'-OH
